# Supplementary material for: Associations Between B Vitamin Interactions with Polyunsaturated Fatty Acids and Cognitive Function Among Cognitively Healthy Older People as Modified by Amyloid Status and Sex
Source: Nutrients. 2025 Apr 23;17(9):1407. doi: 10.3390/nu17091407 (PMC12073187; doi:10.3390/nu17091407)
Supplement: Supplementary file 1 [file nutrients-17-01407-s001.zip]

Archive with 1 entries (1 files):
- nutrients-3513515-supplementary.pdf
